# Supplementary material for: Osteoprotegerin, Chitinase 3-like Protein 1, and Cardiotrophin-1 as Potential Biomarkers of Obstructive Sleep Apnea in Adults—A Case-Control Study
Source: Int J Mol Sci. 2023 Jan 30;24(3):2607. doi: 10.3390/ijms24032607 (PMC9916736; doi:10.3390/ijms24032607)
Supplement: Supplementary file 1 [file ijms-24-02607-s001.zip]

Archive with 1 entries (1 files):
- ijms-2097313-supplementary.pdf
